# Supplementary material for: Genome-Wide Identification and Expression Analysis of the bHLH Transcription Factor Family and Its Response to Abiotic Stress in Mongolian Oak (Quercus mongolica)
Source: Curr Issues Mol Biol. 2023 Jan 31;45(2):1127–48. doi: 10.3390/cimb45020075 (PMC9955707; doi:10.3390/cimb45020075)
Supplement: Supplementary file 1 [file cimb-45-00075-s001.zip]

Archive with 4 entries (4 files):
- Figure S1.tif
- Figure S2.tif
- Figure S3.tif
- Supplementary Tables.xlsx
