# Supplementary material for: Genome-Wide Identification and Expression Analysis of the bHLH Transcription Factor Family and Its Response to Abiotic Stress in Mongolian Oak (Quercus mongolica)
Source: Curr Issues Mol Biol. 2023 Jan 31;45(2):1127–48. doi: 10.3390/cimb45020075 (PMC9955707; doi:10.3390/cimb45020075)
Supplement: Supplementary file 1 [file cimb-45-00075-s001.zip › Supplementary Tables.xlsx]

## Sheet: Table S1
Supplementary Table S1 FPKM values of QmbHLH genes in different tissues
Gene	Root	Stem	Leaf
QmbHLH01	5.07333	5.91	1.9
QmbHLH02	35.43	8.19667	61.3833
QmbHLH03	0.19	1.10333	0.0266667
QmbHLH04	4.76667	9.40667	0.633333
QmbHLH05	1.69	0.896667	0.38
QmbHLH06	0.0433333	0.07	0
QmbHLH07	0.283333	1.41667	0
QmbHLH08	0.233333	0.106667	0
QmbHLH09	37.7233	23.9933	21.3567
QmbHLH10	0.35	1.07333	2.86667
QmbHLH11	18.8167	10.19	27.42
QmbHLH12	9.76667	1.34333	0.456667
QmbHLH13	30.26	55.1967	16.03
QmbHLH14	0.58	2.08	0.0466667
QmbHLH15	421.707	450.02	2.06
QmbHLH16	42.4367	40.44	11.6333
QmbHLH17	0.593333	0.623333	0.333333
QmbHLH18	7.10333	3.73333	0.453333
QmbHLH19	0	2.66	45.8667
QmbHLH20	50.0767	40.2467	41.19
QmbHLH21	28.4033	22.8367	15.69
QmbHLH22	1.62333	1.14333	6.84333
QmbHLH23	0.133333	0.09	0.143333
QmbHLH24	0	0.0866667	0
QmbHLH25	20.17	0.846667	22.9367
QmbHLH26	43.63	24.2767	21.21
QmbHLH27	0.0366667	0.07	0.14
QmbHLH28	10.2533	12.05	0.276667
QmbHLH29	0.663333	0.0233333	0
QmbHLH30	4.28	8.23333	29.2833
QmbHLH31	0	0	0
QmbHLH32	0	0.526667	0.09
QmbHLH33	1.08667	2.95667	2.30333
QmbHLH34	0	0	6.22333
QmbHLH35	26.69	26.7767	3.08667
QmbHLH36	0	0	0
QmbHLH37	32.64	22.7267	25.4267
QmbHLH38	57.5533	136.93	1.2
QmbHLH39	0.273333	0	0.0466667
QmbHLH40	0.98	0.8	0.05
QmbHLH41	1.47333	4.26333	0.37
QmbHLH42	0	0.0333333	0
QmbHLH43	0.0333333	0.0366667	0
QmbHLH44	0	0.04	0
QmbHLH45	0	0	0
QmbHLH46	0.123333	0.993333	0
QmbHLH47	0	0.0866667	0.71
QmbHLH48	15.75	21.29	6.17
QmbHLH49	3.39667	0.53	24.2067
QmbHLH50	25.9	20.4833	24.0433
QmbHLH51	3.29667	1.26	0.05
QmbHLH52	132.923	115.743	110.713
QmbHLH53	0	0.0866667	0
QmbHLH54	0	0	0.0366667
QmbHLH55	1.04333	1.30667	13.4967
QmbHLH56	14.89	20.2667	13.83
QmbHLH57	5.57667	12.49	2.25667
QmbHLH58	0.156667	0.0133333	0.833333
QmbHLH59	0.0733333	0.03	0.586667
QmbHLH60	137.57	39.79	37.0967
QmbHLH61	14.3267	18.1067	0.806667
QmbHLH62	2.48667	4.37333	0.856667
QmbHLH63	1.23667	1.64333	0.17
QmbHLH64	6.80667	5.21333	16.1
QmbHLH65	12.1233	7.57333	8.31667
QmbHLH66	18	18.86	7.00333
QmbHLH67	0	0.726667	0
QmbHLH68	13.1267	1.59333	19.5633
QmbHLH69	13.7333	9.41333	2.77
QmbHLH70	2.67	3.60667	0
QmbHLH71	94.3033	50.5	74.16
QmbHLH72	3.93333	5.66333	0.413333
QmbHLH73	0	0	0
QmbHLH74	0	0	0
QmbHLH75	25.63	21.4833	7.86
QmbHLH76	3.93667	2.05	4.66
QmbHLH77	4.20667	1.34667	2.08667
QmbHLH78	0	0	0.0533333
QmbHLH79	0.793333	0.36	1.06
QmbHLH80	113.89	106.84	53.9833
QmbHLH81	37.9967	18.69	19.8567
QmbHLH82	1.15	0.383333	0.07
QmbHLH83	0.98	0.58	0.153333
QmbHLH84	0	0	0
QmbHLH85	0.32	2.05333	0
QmbHLH86	0.0933333	0.156667	0
QmbHLH87	1.93667	17.9767	0.73
QmbHLH88	85.5633	82.5667	56.14
QmbHLH89	28.9233	24.1067	23.2233

## Sheet: Table S2
Supplementary Table S2 Primers used in the qRT-PCR
Gene name	Forward sequence 5’-3’	Reverse sequence 5’-3’
QmbHLH11	ACCCCTCCTGGATCTTTGTT	ACCCTTGTAGGTTGGCTTTTAG
QmbHLH13	TGCTCCCCTTGTTGCTGATA	CCGTTAGGCTGTCGTTAGATG
QmbHLH30	TCCTTGACCCTACAGGAGTTTT	CTTTGGAACCAGATGTAGAGCAT
QmbHLH38	ATACTCGGAGACACCATAGATTACA	TGATAGCAACAGTCCTGGCTTA
QmbHLH49	AAACCCTGGCTCATCAAACA	TCTCCTCGCTCGCTCTGCTA
QmbHLH50	TGTTATCGCACCATTTGAGTTTACC	CACAACCACGCTTTGCTCTTATTTT
QmbHLH52	GGAACTGGGCACTATTCTGGA	CCTTTAGCCTCTGCTTCTCATCT
QmbHLH68	CCACTACTCCTACAAAGCCCACA	CATTGCTCTGAATCCGAACGT
QmbHLH71	CTCAGAGGTGAGCGAGGATGTT	AATTTGCGTTGTCCCAGGAAT
QmbHLH75	GGTTTTGAGTCTTGTGGGTTG	CCTCTTGTCTTTGGGTTCATCTT
QmbHLH81	TTCAAGGCGGCAGCATGTAT	GGAAGTGGAGTGCTCGGAAA
QmbHLH89	GCTGGAGACAGGAATAGTAGAGG	GGCGACATGGCAAATCACA
QmUBQ	TGCGATTGCGTGGAGGAA	AGGCGAAGCACCAGATGAAG

## Sheet: Table S3
Supplementary Table S3 Characteristics information of identified QmbHLH genes in Mongolian oak
Gene Name	Gene ID	Subcellular localization	AA	MW (Da)	PI	Instability index	GRAVY	DNA binding activity
QmbHLH01	Qm026690	Nucleus	354	39447.1	6.2	64.27	-0.667	G-box
QmbHLH02	Qm026953	Nucleus	412	44443	5.62	58.16	-0.689	Non-G-box
QmbHLH03	Qm027503	Nucleus	312	34891.3	5.1	43.82	-0.388	Non-G-box
QmbHLH04	Qm000132	Nucleus	335	38044.7	5.81	73.34	-0.56	G-box
QmbHLH05	Qm000236	Nucleus	311	34030	5.41	72.23	-0.48	Non-E-box
QmbHLH06	Qm000237	Nucleus	198	22191.7	6.3	51.89	-0.055	Non-DNA-binding
QmbHLH07	Qm000244	Nucleus	227	25330	9.3	63.34	-0.508	Non-E-box
QmbHLH08	Qm001603	Nucleus	518	57748.8	8.33	42.59	-0.32	G-box
QmbHLH09	Qm002233	Nucleus	134	15584.6	5.25	62.2	-0.673	Non-G-box
QmbHLH10	Qm002744	Nucleus	388	43739.7	9.14	69.89	-0.5	G-box
QmbHLH11	Qm003103	Nucleus	547	59293.2	5.52	52.14	-0.547	Non-G-box
QmbHLH12	Qm003700	Mitochondrial	91	10253.6	7.94	79.32	-0.465	Non-DNA-binding
QmbHLH13	Qm004258	Nucleus	482	51309.6	6.15	43.2	-0.648	Non-DNA-binding
QmbHLH14	Qm004595	Nucleus	350	39307.2	4.96	50.8	-0.507	G-box
QmbHLH15	Qm011535	Nucleus	329	36829.4	5.35	58.13	-0.488	G-box
QmbHLH16	Qm011761	Nucleus	351	36789.2	5.88	53.43	-0.414	Non-DNA-binding
QmbHLH17	Qm013041	Nucleus	430	48335.9	6.84	48.57	-0.548	Non-G-box
QmbHLH18	Qm013229	Nucleus	262	28668.8	5.64	54.66	-0.882	G-box
QmbHLH19	Qm013323	Chloroplast	93	10462.7	9.09	86.61	-0.561	Non-DNA-binding
QmbHLH20	Qm013700	Chloroplast	365	40552.1	5.95	46.51	-0.768	G-box
QmbHLH21	Qm013714	Nucleus	563	60539.1	5.15	44.71	-0.638	G-box
QmbHLH22	Qm005021	Nucleus	411	45646.8	8.11	46.38	-0.748	Non-G-box
QmbHLH23	Qm005041	Nucleus	411	45646.8	8.11	46.38	-0.748	Non-G-box
QmbHLH24	Qm006522	Nucleus	467	52553.2	5.35	42.66	-0.631	G-box
QmbHLH25	Qm006749	Nucleus	544	59671.4	6.49	57.4	-0.718	G-box
QmbHLH26	Qm006773	Nucleus	631	70002.7	6.04	43.94	-0.486	G-box
QmbHLH27	Qm008399	Nucleus	424	46793.2	5.97	48.72	-0.655	Non-E-box
QmbHLH28	Qm009318	Nucleus	273	29899.5	6.03	49.37	-0.503	G-box
QmbHLH29	Qm010000	Nucleus	289	32426.3	4.76	53.68	-0.472	Non-E-box
QmbHLH30	Qm010488	Nucleus	253	28273.3	6.46	51.04	-0.671	Non-G-box
QmbHLH31	Qm010591	Nucleus	206	23100.4	6.78	45.68	-0.42	Non-G-box
QmbHLH32	Qm024133	Nucleus	193	21662.3	8.22	75.66	0.013	G-box
QmbHLH33	Qm024726	Nucleus	245	28597.8	9.06	41.2	-0.747	G-box
QmbHLH34	Qm025057	Nucleus	413	46975.2	5.19	67.72	-0.549	G-box
QmbHLH35	Qm025136	Nucleus	560	60938.8	6.15	48.71	-0.724	G-box
QmbHLH36	Qm025207	Nucleus	232	26430.7	5.75	62.72	-0.729	Non-E-box
QmbHLH37	Qm025392	Nucleus	315	34943.7	5.74	60.57	-0.965	Non-G-box
QmbHLH38	Qm025623	Nucleus	335	37690.7	4.86	55.27	-0.492	Non-G-box
QmbHLH39	Qm025645	Nucleus	344	38786.7	5.85	55.06	-0.5	G-box
QmbHLH40	Qm025646	Nucleus	341	37726.6	6.52	49.97	-0.447	G-box
QmbHLH41	Qm025881	Nucleus	402	43791.8	5.07	63.74	-0.573	G-box
QmbHLH42	Qm025896	Nucleus	239	26784	9.01	51.26	-0.452	Non-E-box
QmbHLH43	Qm026179	Chloroplast	232	25639.5	10.11	32.6	-0.46	G-box
QmbHLH44	Qm026183	Chloroplast	218	24099.8	10.08	38.27	-0.492	G-box
QmbHLH45	Qm026186	Chloroplast	218	24135.9	10.15	43.44	-0.508	G-box
QmbHLH46	Qm026227	Cytoplasmic	315	35169.3	8.25	47.14	-0.284	G-box
QmbHLH47	Qm029320	Nucleus	249	28409.4	6.16	55.33	-0.444	G-box
QmbHLH48	Qm029392	Nucleus	237	26716.6	7.67	57.54	-0.452	G-box
QmbHLH49	Qm029800	Nucleus	355	39024.5	5.84	58.06	-0.678	G-box
QmbHLH50	Qm029810	Nucleus	379	41834.7	7.17	50.16	-0.688	Non-G-box
QmbHLH51	Qm030307	Nucleus	174	19590.3	9.15	54.77	-0.665	Non-E-box
QmbHLH52	Qm014299	Nucleus	237	25955.6	7.64	47.34	-0.588	Non-G-box
QmbHLH53	Qm014356	Nucleus	260	29835.7	5.89	53.56	-0.512	G-box
QmbHLH54	Qm014357	Nucleus	243	27690.6	8.44	53.91	-0.511	G-box
QmbHLH55	Qm014993	Nucleus	343	38130	7.15	68.46	-0.364	Non-E-box
QmbHLH56	Qm015303	Nucleus	245	27158.9	6.25	44.41	-0.322	G-box
QmbHLH57	Qm015605	Nucleus	518	58176.7	6.05	54.14	-0.526	G-box
QmbHLH58	Qm015643	Nucleus	514	57919	6.05	52.22	-0.386	G-box
QmbHLH59	Qm015657	Nucleus	519	58573.8	6.54	53.11	-0.441	G-box
QmbHLH60	Qm016517	Nucleus	257	28659.7	8.75	53.8	-0.372	G-box
QmbHLH61	Qm019985	Nucleus	431	46486.6	5.73	49.78	-0.623	G-box
QmbHLH62	Qm020046	Nucleus	245	27141.3	6.26	54.36	-0.736	G-box
QmbHLH63	Qm020099	Nucleus	245	27141.3	6.26	54.36	-0.736	G-box
QmbHLH64	Qm021113	Nucleus	523	57517.1	5.02	71.85	-0.779	G-box
QmbHLH65	Qm021602	Nucleus	511	56147	5.28	50.78	-0.535	Non-G-box
QmbHLH66	Qm022229	Nucleus	329	35407.4	5.09	60.99	-0.607	G-box
QmbHLH67	Qm022337	Mitochondrial	91	10327.6	7.96	81.81	-0.678	Non-DNA-binding
QmbHLH68	Qm022450	Nucleus	446	49074.3	6.68	61.37	-0.606	G-box
QmbHLH69	Qm022576	Nucleus	587	64201.1	8.17	51.9	-0.84	G-box
QmbHLH70	Qm022755	Nucleus	273	30664.5	6.01	42.13	-0.572	G-box
QmbHLH71	Qm023345	Nucleus	402	42914.1	8.38	62.47	-0.703	Non-DNA-binding
QmbHLH72	Qm017836	Nucleus	326	36609.8	8.53	53.08	-0.452	G-box
QmbHLH73	Qm018019	Nucleus	241	26683.9	5.97	49.16	-0.493	Non-E-box
QmbHLH74	Qm018195	Nucleus	310	33942.2	6.34	49.85	-0.497	G-box
QmbHLH75	Qm018528	Cytoplasmic	469	51810.6	5.8	51.37	-0.456	G-box
QmbHLH76	Qm018713	Chloroplast	327	36227.5	8.22	56.93	-0.906	Non-G-box
QmbHLH77	Qm018776	Chloroplast	327	36217.4	8.22	55.99	-0.91	Non-G-box
QmbHLH78	Qm018904	Nucleus	615	69257.9	5.45	46.15	-0.734	Non-G-box
QmbHLH79	Qm031440	Nucleus	306	34369.2	8.35	57.23	-0.419	G-box
QmbHLH80	Qm031457	Nucleus	711	77693.6	5.3	54.88	-0.492	G-box
QmbHLH81	Qm032211	Nucleus	712	79230.6	5.6	65.96	-0.649	G-box
QmbHLH82	Qm032862	Nucleus	609	68131.2	5.82	52.93	-0.442	G-box
QmbHLH83	Qm032882	Nucleus	609	68085.1	5.82	53.55	-0.451	G-box
QmbHLH84	Qm033148	Nucleus	374	41387.9	5.07	47.36	-0.702	Non-E-box
QmbHLH85	Qm033231	Nucleus	195	22187.4	8.26	57.81	-0.443	Non-G-box
QmbHLH86	Qm033232	Nucleus	242	27291.2	6.5	49.32	-0.453	G-box
QmbHLH87	Qm033233	Nucleus	241	27236.2	8.05	50.07	-0.426	G-box
QmbHLH88	Qm033449	Nucleus	297	31325.3	5.68	44.24	-0.376	Non-DNA-binding
QmbHLH89	Qm033487	Nucleus	506	56139.3	5.62	46.9	-0.441	G-box

## Sheet: Table S4
Supplementary Table S4 The tandem duplication events of QmbHLH genes
Gene Name	start	end	Sequence direction	Gene Name	start	end	Sequence direction
QmbHLH39	36371486	36373197	+	QmbHLH40	36401526	36404142	+
QmbHLH53	15079483	15082361	-	QmbHLH54	15168667	15172190	-
QmbHLH85	37529559	37530362	-	QmbHLH86	37536680	37537638	-
QmbHLH86	37536680	37537638	-	QmbHLH87	37570667	37571955	+

## Sheet: Table S5
Supplementary Table S5 The 18 pairs of segmental duplicates in QmbHLH genes
Duplicate gene pair	Ka	Ks	Ka_Ks	EffectiveLen	AverageS-sites	AverageN-sites
QmbHLH02-QmbHLH50	0.389559	2.10991	0.184633	1089	242.083	846.917
QmbHLH67-QmbHLH12	0.09375	1.53702	0.0609948	267	62.75	204.25
QmbHLH65-QmbHLH11	0.247002	1.317	0.187549	1473	334.167	1138.83
QmbHLH69-QmbHLH20	0.325585	1.42802	0.227997	1005	226	779
QmbHLH66-QmbHLH18	0.258612	1.37814	0.187652	771	173.25	597.75
QmbHLH67-QmbHLH19	0.0882619	1.21107	0.0728794	270	62.8333	207.167
QmbHLH76-QmbHLH77	0.00396041	0.02292	0.172792	981	221.5	759.5
QmbHLH73-QmbHLH84	0.2998	1.0646	0.281609	696	152.417	543.583
QmbHLH74-QmbHLH06	0.328491	1.11776	0.293882	591	132.667	458.333
QmbHLH88-QmbHLH16	0.201954	1.67606	0.120493	861	208.167	652.833
QmbHLH12-QmbHLH19	0.107048	1.21112	0.0883878	270	62	208
QmbHLH05-QmbHLH41	0.391558	1.33018	0.294365	849	195.25	653.75
QmbHLH07-QmbHLH42	0.272659	1.6823	0.162075	663	141.333	521.667
QmbHLH04-QmbHLH46	0.282659	1.92452	0.146872	918	205.333	712.667
QmbHLH08-QmbHLH57	0.406586	1.64712	0.246848	1374	311.167	1062.83
QmbHLH28-QmbHLH56	0.386774	1.0235	0.377892	696	162.667	533.333
QmbHLH43-QmbHLH62	0.473555	2.48623	0.190471	603	140.667	462.333
QmbHLH62-QmbHLH63	0	0.00603625	0	735	166.333	568.667

## Sheet: Table S6
Supplementary Table S6 One-to-one orthologous relationships between Quercus mongolica and Arabidopsis thaliana
QmbHLH Gene Name	QmbHLH Gene ID	AtbHLH Gene ID
QmbHLH07	Qm000244	AT5G67060
QmbHLH07	Qm000244	AT3G50330
QmbHLH12	Qm003700	AT3G28857
QmbHLH12	Qm003700	AT5G15160
QmbHLH12	Qm003700	AT5G39860
QmbHLH13	Qm004258	AT4G30980
QmbHLH13	Qm004258	AT5G58010
QmbHLH13	Qm004258	AT2G24260
QmbHLH21	Qm013714	AT1G68920
QmbHLH21	Qm013714	AT1G26260
QmbHLH29	Qm010000	AT1G30670
QmbHLH29	Qm010000	AT2G34820
QmbHLH39	Qm025645	AT2G22750
QmbHLH39	Qm025645	AT4G37850
QmbHLH41	Qm025881	AT5G67110
QmbHLH41	Qm025881	AT4G36930
QmbHLH42	Qm025896	AT5G67060
QmbHLH42	Qm025896	AT3G50330
QmbHLH47	Qm029320	AT2G41240
QmbHLH47	Qm029320	AT3G56970
QmbHLH49	Qm029800	AT2G42300
QmbHLH49	Qm029800	AT3G57800
QmbHLH52	Qm014299	AT1G51070
QmbHLH52	Qm014299	AT5G54680
QmbHLH59	Qm015657	AT2G46810
QmbHLH59	Qm015657	AT3G61950
QmbHLH59	Qm015657	AT4G01460
QmbHLH64	Qm021113	AT2G20180
QmbHLH64	Qm021113	AT4G28790
QmbHLH67	Qm022337	AT1G74500
QmbHLH67	Qm022337	AT1G26945
QmbHLH67	Qm022337	AT3G47710
QmbHLH69	Qm022576	AT5G08130
QmbHLH69	Qm022576	AT1G69010
QmbHLH70	Qm022755	AT1G73830
QmbHLH70	Qm022755	AT1G18400
QmbHLH71	Qm023345	AT1G05805
QmbHLH71	Qm023345	AT2G43140
QmbHLH75	Qm018528	AT2G18300
QmbHLH75	Qm018528	AT4G34530
QmbHLH80	Qm031457	AT1G32640
QmbHLH80	Qm031457	AT4G17880
QmbHLH80	Qm031457	AT5G46760
QmbHLH80	Qm031457	AT5G46830
QmbHLH82	Qm032862	AT1G63650
QmbHLH82	Qm032862	AT5G41315
QmbHLH84	Qm033148	AT1G27740
QmbHLH84	Qm033148	AT5G43175
QmbHLH02	Qm026953	AT1G51140
QmbHLH03	Qm027503	AT2G28160
QmbHLH05	Qm000236	AT5G67110
QmbHLH08	Qm001603	AT1G32640
QmbHLH10	Qm002744	AT5G56960
QmbHLH18	Qm013229	AT1G59640
QmbHLH19	Qm013323	AT1G26945
QmbHLH20	Qm013700	AT1G69010
QmbHLH31	Qm010591	AT4G21330
QmbHLH32	Qm024133	AT3G06120
QmbHLH33	Qm024726	AT5G43650
QmbHLH34	Qm025057	AT3G24140
QmbHLH35	Qm025136	AT3G23690
QmbHLH36	Qm025207	AT5G09750
QmbHLH37	Qm025392	AT4G36060
QmbHLH38	Qm025623	AT5G65640
QmbHLH46	Qm026227	AT5G65320
QmbHLH51	Qm030307	AT5G01305
QmbHLH55	Qm014993	AT3G22100
QmbHLH57	Qm015605	AT4G00870
QmbHLH60	Qm016517	AT2G40200
QmbHLH66	Qm022229	AT5G62610
QmbHLH73	Qm018019	AT2G14760
QmbHLH78	Qm018904	AT2G16910
QmbHLH79	Qm031440	AT5G46690
QmbHLH83	Qm032882	AT4G00480
QmbHLH85	Qm033231	AT5G51780

## Sheet: Table S7
Supplementary Table S7 One-to-one orthologous relationships between Quercus mongolica and Populus trichocarpa
QmbHLH Gene Name	QmbHLH Gene ID	PtbHLH Gene ID
QmbHLH02	Qm026953	XM_024593718.1
QmbHLH02	Qm026953	XM_002304725.3
QmbHLH02	Qm026953	XM_006380979.2
QmbHLH02	Qm026953	XM_024607940.1
QmbHLH02	Qm026953	XM_002323263.3
QmbHLH05	Qm000236	XM_024594644.1
QmbHLH05	Qm000236	XM_024601391.1
QmbHLH05	Qm000236	XM_006374846.2
QmbHLH01	Qm026690	XM_024611428.1
QmbHLH03	Qm027503	XM_002313505.3
QmbHLH04	Qm000132	XM_002302288.3
QmbHLH06	Qm000237	XM_024596367.1
QmbHLH06	Qm000237	XM_024585410.1
QmbHLH07	Qm000244	XM_002301142.3
QmbHLH07	Qm000244	XM_002307232.3
QmbHLH07	Qm000244	XM_002310100.2
QmbHLH07	Qm000244	XM_006374857.2
QmbHLH08	Qm001603	XM_002299389.3
QmbHLH08	Qm001603	XM_002301396.3
QmbHLH08	Qm001603	XM_002303657.3
QmbHLH08	Qm001603	XM_024584580.1
QmbHLH10	Qm002744	XM_006381600.2
QmbHLH11	Qm003103	XM_002318130.3
QmbHLH11	Qm003103	XM_006374508.2
QmbHLH12	Qm003700	XM_002305284.3
QmbHLH12	Qm003700	XM_002318569.3
QmbHLH12	Qm003700	XM_006374414.2
QmbHLH13	Qm004258	XM_024604382.1
QmbHLH13	Qm004258	XM_002325104.3
QmbHLH15	Qm011535	XM_006382591.2
QmbHLH15	Qm011535	XM_002318992.3
QmbHLH16	Qm011761	XM_002302041.3
QmbHLH16	Qm011761	XM_024600461.1
QmbHLH16	Qm011761	XM_006383622.2
QmbHLH16	Qm011761	XM_024583665.1
QmbHLH17	Qm013041	XM_006379952.2
QmbHLH17	Qm013041	XM_024610133.1
QmbHLH18	Qm013229	XM_002311744.3
QmbHLH18	Qm013229	XM_024609572.1
QmbHLH18	Qm013229	XM_002317969.3
QmbHLH18	Qm013229	XM_002321510.3
QmbHLH19	Qm013323	XM_002323812.3
QmbHLH20	Qm013700	XM_006384201.2
QmbHLH20	Qm013700	XM_024607172.1
QmbHLH20	Qm013700	XM_024609578.1
QmbHLH21	Qm013714	XM_024607875.1
QmbHLH21	Qm013714	XM_002314874.3
QmbHLH22	Qm005021	XM_024607940.1
QmbHLH23	Qm005041	XM_002298410.3
QmbHLH26	Qm006773	XM_024595422.1
QmbHLH26	Qm006773	XM_024585110.1
QmbHLH27	Qm008399	XM_024610097.1
QmbHLH28	Qm009318	XM_002305039.3
QmbHLH28	Qm009318	XM_002316792.2
QmbHLH29	Qm010000	XM_002317658.2
QmbHLH29	Qm010000	XM_024596237.1
QmbHLH30	Qm010488	XM_002304948.3
QmbHLH30	Qm010488	XM_002316670.3
QmbHLH31	Qm010591	XM_024599913.1
QmbHLH32	Qm024133	XM_002312710.3
QmbHLH33	Qm024726	XM_024609409.1
QmbHLH34	Qm025057	XM_024610974.1
QmbHLH34	Qm025057	XM_002323735.3
QmbHLH36	Qm025207	XM_002306983.3
QmbHLH36	Qm025207	XM_024604918.1
QmbHLH36	Qm025207	XM_002310473.3
QmbHLH37	Qm025392	XM_024600732.1
QmbHLH38	Qm025623	XM_002302317.3
QmbHLH39	Qm025645	XM_024608057.1
QmbHLH39	Qm025645	XM_024605317.1
QmbHLH39	Qm025645	XM_002313911.3
QmbHLH41	Qm025881	XM_024594644.1
QmbHLH41	Qm025881	XM_006374846.2
QmbHLH42	Qm025896	XM_002301142.3
QmbHLH42	Qm025896	XM_002307232.3
QmbHLH42	Qm025896	XM_002310100.2
QmbHLH42	Qm025896	XM_006374857.2
QmbHLH43	Qm026179	XM_024595074.1
QmbHLH46	Qm026227	XM_002302288.3
QmbHLH46	Qm026227	XM_002306252.2
QmbHLH46	Qm026227	XM_002309919.3
QmbHLH47	Qm029320	XM_002308846.3
QmbHLH47	Qm029320	XM_002323214.3
QmbHLH48	Qm029392	XM_002307931.3
QmbHLH48	Qm029392	XM_002322579.3
QmbHLH49	Qm029800	XM_024602637.1
QmbHLH49	Qm029800	XM_002322656.3
QmbHLH50	Qm029810	XM_024593718.1
QmbHLH50	Qm029810	XM_002304725.3
QmbHLH50	Qm029810	XM_006380979.2
QmbHLH50	Qm029810	XM_002323263.3
QmbHLH51	Qm030307	XM_002309114.2
QmbHLH51	Qm030307	XM_006373940.2
QmbHLH52	Qm014299	XM_006370549.2
QmbHLH52	Qm014299	XM_002304948.3
QmbHLH52	Qm014299	XM_002316935.3
QmbHLH56	Qm015303	XM_002305039.3
QmbHLH56	Qm015303	XM_002316792.2
QmbHLH56	Qm015303	XM_006376280.2
QmbHLH56	Qm015303	XM_002325540.3
QmbHLH57	Qm015605	XM_002299389.3
QmbHLH57	Qm015605	XM_002301396.3
QmbHLH57	Qm015605	XM_002303657.3
QmbHLH57	Qm015605	XM_024584580.1
QmbHLH58	Qm015643	XM_024595001.1
QmbHLH58	Qm015643	XM_006375329.2
QmbHLH59	Qm015657	XM_024595001.1
QmbHLH59	Qm015657	XM_006375329.2
QmbHLH60	Qm016517	XM_024607527.1
QmbHLH60	Qm016517	XM_002316163.3
QmbHLH61	Qm019985	XM_024596153.1
QmbHLH62	Qm020046	XM_024595074.1
QmbHLH63	Qm020099	XM_024595074.1
QmbHLH64	Qm021113	XM_024595588.1
QmbHLH65	Qm021602	XM_002318130.3
QmbHLH65	Qm021602	XM_006374508.2
QmbHLH66	Qm022229	XM_024609572.1
QmbHLH66	Qm022229	XM_002317969.3
QmbHLH66	Qm022229	XM_002321510.3
QmbHLH67	Qm022337	XM_002318569.3
QmbHLH67	Qm022337	XM_006374414.2
QmbHLH69	Qm022576	XM_024609578.1
QmbHLH69	Qm022576	XM_024582557.1
QmbHLH69	Qm022576	XM_002322010.3
QmbHLH70	Qm022755	XM_024599167.1
QmbHLH70	Qm022755	XM_002317874.2
QmbHLH70	Qm022755	XM_006374117.2
QmbHLH70	Qm022755	XM_006383385.2
QmbHLH71	Qm023345	XM_024595557.1
QmbHLH71	Qm023345	XM_002321076.3
QmbHLH72	Qm017836	XM_024608057.1
QmbHLH72	Qm017836	XM_002313911.3
QmbHLH73	Qm018019	XM_024583386.1
QmbHLH73	Qm018019	XM_002302375.2
QmbHLH73	Qm018019	XM_002320657.3
QmbHLH74	Qm018195	XM_024596367.1
QmbHLH74	Qm018195	XM_024585410.1
QmbHLH75	Qm018528	XM_024598699.1
QmbHLH75	Qm018528	XM_002310206.3
QmbHLH75	Qm018528	XM_002313461.3
QmbHLH76	Qm018713	XM_024598885.1
QmbHLH76	Qm018713	XM_002312943.3
QmbHLH77	Qm018776	XM_024598885.1
QmbHLH77	Qm018776	XM_002312943.3
QmbHLH78	Qm018904	XM_024608432.1
QmbHLH79	Qm031440	XM_006368327.2
QmbHLH79	Qm031440	XM_006385602.2
QmbHLH80	Qm031457	XM_024597239.1
QmbHLH80	Qm031457	XM_024583633.1
QmbHLH81	Qm032211	XM_024596108.1
QmbHLH81	Qm032211	XM_024601628.1
QmbHLH82	Qm032862	XM_024589332.1
QmbHLH82	Qm032862	XM_024597456.1
QmbHLH83	Qm032882	XM_024589332.1
QmbHLH83	Qm032882	XM_024596157.1
QmbHLH83	Qm032882	XM_002320095.3
QmbHLH84	Qm033148	XM_002302375.2
QmbHLH84	Qm033148	XM_024608612.1
QmbHLH84	Qm033148	XM_002320657.3
QmbHLH85	Qm033231	XM_002318820.2
QmbHLH85	Qm033231	XM_024586544.1
QmbHLH88	Qm033449	XM_002302041.3
QmbHLH88	Qm033449	XM_006383622.2
QmbHLH88	Qm033449	XM_024600461.1
QmbHLH88	Qm033449	XM_024583665.1
QmbHLH89	Qm033487	XM_024601848.1
QmbHLH89	Qm033487	XM_024595472.1
